# Supplementary material for: Age-Associated Changes of Nasal Bacterial Microbiome in Patients With Chronic Rhinosinusitis
Source: Front Cell Infect Microbiol. 2022 Feb 17;12:786481. doi: 10.3389/fcimb.2022.786481 (PMC8891534; doi:10.3389/fcimb.2022.786481)
Supplement: Supplementary file 4 [file Table_3.xlsx]

## Sheet: KEGG-FUNCTION-0920
category	super pathway	sub pathway	A01	A02	A03	A04	A05	A06	A07	A08	A09	A10	A11	A12	A13	A14	A15	A16	A17	Y01	Y02	Y03	Y04	Y05	Y06	Y07	Y08	Y09	Y10	Y11	Y12	Y13	Y14
Metabolism	Xenobiotics Biodegradation and Metabolism	1,1,1-Trichloro-2,2-bis(4-chlorophenyl)ethane (DDT) degradation	0	0	0	1	3	0	0	0	49	0	0	0	0	0	1	3	0	0	6	0	13	0	8	0	83	20	0	0	0	2	0
Environmental Information Processing	Membrane Transport	ABC transporters	136149	95442	66134	23848	31610	11855	63011	11655	57968	26782	91361	133894	33997	25432	14648	43187	23278	12574	29651	31981	18301	34879	8004	18526	88696	33049	39204	17792	18009	110182	8397
Cellular Processes	Cell Communication	Adherens junction	0	0	0	0	0	0	0	0	0	0	0	0	0	0	0	0	0	0	0	0	0	0	0	0	0	0	0	0	0	0	0
Organismal Systems	Endocrine System	Adipocytokine signaling pathway	8755	5833	4094	693	1247	504	4286	550	2663	1062	5755	9889	1719	738	474	2036	840	250	1465	1207	842	1411	245	625	3903	1618	1332	439	620	4778	294
Human Diseases	Infectious Diseases	African trypanosomiasis	1807	1281	867	78	293	68	821	71	472	170	1078	2041	355	140	115	437	139	95	85	71	64	133	32	111	670	42	191	28	101	1103	19
Metabolism	Amino Acid Metabolism	Alanine, aspartate and glutamate metabolism	48128	32868	23259	6626	8935	3277	22922	3712	18337	7643	32245	50389	10674	6038	3596	13600	6551	3171	11588	10657	6467	11078	2390	5619	28248	15808	11339	4536	5172	32371	2496
Organismal Systems	Excretory System	Aldosterone-regulated sodium reabsorption	0	0	0	0	0	0	0	0	0	0	2	0	0	0	0	1	0	0	0	2	0	0	2	2	0	0	0	0	0	0	0
Human Diseases	Neurodegenerative Diseases	Alzheimer's disease	3829	2515	1731	305	683	237	1796	396	1491	507	2449	4115	798	458	306	1029	465	121	668	584	417	696	163	252	2247	1031	775	277	341	2491	264
Unclassified	Unclassified Metabolism	Amino acid metabolism	2703	2155	1821	1091	686	821	1638	372	2316	1141	2670	2241	1033	913	340	1192	866	688	2963	3190	1361	3250	402	799	3361	3293	1529	1108	904	2647	335
Metabolism	Amino Acid Metabolism	Amino acid related enzymes	62083	42182	29685	8901	12477	4279	29373	5366	24888	10036	41443	63681	13982	9232	5557	17922	8994	4124	17680	15463	9943	15823	3662	7293	38893	26216	15612	6336	7117	44942	3729
Metabolism	Carbohydrate Metabolism	Amino sugar and nucleotide sugar metabolism	52612	36100	26332	9469	10316	4144	26803	4303	22936	9068	38318	53853	11731	9495	5170	14959	8777	3965	12232	14557	6720	14907	3173	6799	34085	16987	14142	6714	6382	34565	3133
Genetic Information Processing	Translation	Aminoacyl-tRNA biosynthesis	60707	39533	28205	7732	10776	4031	29976	5152	25343	9081	41967	63107	13349	8890	5138	15856	7944	2715	14500	14081	8398	15073	3198	5979	39303	21978	14478	5832	7202	38388	3345
Metabolism	Xenobiotics Biodegradation and Metabolism	Aminobenzoate degradation	12785	8888	5745	1009	2861	998	5375	824	3939	3226	7729	13503	3121	1857	1350	4378	1708	622	2115	2554	1172	3161	365	782	5447	2214	2607	975	1276	11134	529
Human Diseases	Infectious Diseases	Amoebiasis	56	1	2	74	31	41	3	57	70	109	37	10	38	31	3	132	82	1	42	37	54	9	29	117	227	50	104	55	52	7	43
Human Diseases	Neurodegenerative Diseases	Amyotrophic lateral sclerosis (ALS)	1931	1391	1009	251	299	239	957	155	842	401	1363	2077	452	215	122	653	293	178	109	103	106	227	42	139	1187	129	445	265	217	1101	110
Organismal Systems	Immune System	Antigen processing and presentation	81	106	90	35	34	4	39	59	208	60	108	9	66	12	9	62	14	82	341	400	125	350	56	61	376	836	128	34	88	200	49
Cellular Processes	Cell Growth and Death	Apoptosis	0	0	0	6	5	0	0	38	11	0	0	0	0	5	4	4	4	0	0	2	0	4	3	13	8	0	32	8	2	1	33
Metabolism	Lipid Metabolism	Arachidonic acid metabolism	90	237	208	57	74	77	33	22	136	371	69	20	128	134	70	158	207	163	524	965	222	777	71	80	302	998	113	80	105	300	15
Metabolism	Amino Acid Metabolism	Arginine and proline metabolism	37661	25875	17873	7156	8751	3279	16896	3263	15679	7951	24907	36744	9351	6443	3750	12829	6856	3153	11683	7937	7016	8378	2335	5530	24660	12401	11474	5227	4940	30721	2506
Human Diseases	Cardiovascular Diseases	Arrhythmogenic right ventricular cardiomyopathy (ARVC)	0	0	0	0	0	0	0	0	0	0	0	0	0	0	0	0	0	0	0	0	0	0	0	0	0	0	0	0	0	0	0
Metabolism	Carbohydrate Metabolism	Ascorbate and aldarate metabolism	7453	5193	3708	826	1194	579	4011	536	3406	1458	5644	7949	1834	1176	674	2142	1154	531	1002	762	601	1063	367	644	4395	1521	1580	717	978	3730	324
Metabolism	Xenobiotics Biodegradation and Metabolism	Atrazine degradation	0	4	0	22	4	0	14	3	101	443	44	6	97	16	11	16	183	0	9	8	16	32	22	19	119	44	64	3	45	5	8
Cellular Processes	Cell Motility	Bacterial chemotaxis	1596	2776	2340	1110	528	833	1174	168	1109	433	1607	1836	569	639	166	1370	541	1473	3236	1051	1686	949	546	1437	1672	1359	798	869	368	631	264
Human Diseases	Infectious Diseases	Bacterial invasion of epithelial cells	0	104	85	2	0	0	0	2	4	167	0	0	3	1	0	2	111	84	2	2	0	0	2	12	3	1	1	0	0	0	0
Cellular Processes	Cell Motility	Bacterial motility proteins	3359	9113	6971	1838	1754	2104	1485	724	2352	774	2144	3084	1582	1147	476	3474	925	5835	5496	1284	3411	1193	1152	2643	3511	1694	1938	2048	905	4022	828
Environmental Information Processing	Membrane Transport	Bacterial secretion system	29461	22732	16398	3315	5304	1940	14322	2406	11849	4210	19788	30997	6824	3909	2419	7859	3790	3965	6928	6531	3997	7285	1486	2369	17857	9923	6518	2632	3112	19912	1580
Environmental Information Processing	Signaling Molecules and Interaction	Bacterial toxins	4767	2572	2074	1593	910	441	2588	558	2566	2152	3899	4259	1191	974	451	1360	1798	100	935	1818	605	1778	320	887	4301	1734	2188	1104	879	2858	461
Genetic Information Processing	Transcription	Basal transcription factors	1906	1191	846	165	274	91	916	110	613	195	1262	2053	377	162	111	450	190	20	85	82	65	186	19	42	899	66	349	131	150	1092	64
Genetic Information Processing	Replication and Repair	Base excision repair	28879	19312	13609	2978	4841	1869	14025	2187	10936	4310	19482	30602	6272	3757	2263	7431	3538	1430	4952	4405	2966	5327	1072	2022	16590	7354	6115	2417	3036	17640	1356
Metabolism	Xenobiotics Biodegradation and Metabolism	Benzoate degradation	10074	7128	4040	1110	3509	946	3027	776	3222	3512	5050	9246	3001	1991	1549	4384	1932	762	2730	3268	1504	3529	503	1145	4706	3225	2958	1120	1408	13824	567
Metabolism	Biosynthesis of Other Secondary Metabolites	Betalain biosynthesis	0	0	0	0	0	0	0	0	1	0	4	0	0	2	0	0	4	0	0	0	0	1	0	1	1	0	3	0	0	0	0
Organismal Systems	Digestive System	Bile secretion	0	0	35	1	0	0	0	0	1	1	0	0	0	0	1	0	1	0	0	0	0	0	0	1	0	0	0	1	3	0	0
Unclassified	Unclassified Metabolism	Biosynthesis and biodegradation of secondary metabolites	4485	3575	2672	98	356	265	2437	249	1508	443	3147	5404	985	416	185	843	295	533	255	302	209	535	98	143	2162	422	398	110	282	1187	90
Metabolism	Metabolism of Terpenoids and Polyketides	Biosynthesis of 12-, 14- and 16-membered macrolides	0	0	0	0	0	0	0	0	1	0	0	0	0	0	0	0	0	0	0	0	0	0	0	0	0	0	0	0	0	0	0
Metabolism	Metabolism of Terpenoids and Polyketides	Biosynthesis of ansamycins	2067	1467	1040	327	475	139	1025	180	956	312	1468	2086	548	445	244	639	298	188	873	777	523	778	250	332	1443	953	553	223	285	1614	129
Metabolism	Metabolism of Terpenoids and Polyketides	Biosynthesis of siderophore group nonribosomal peptides	3047	2357	1448	416	887	195	1163	201	1037	526	1746	2817	830	476	386	1327	482	433	353	353	238	433	95	225	1397	224	846	345	342	3486	162
Metabolism	Metabolism of Terpenoids and Polyketides	Biosynthesis of type II polyketide backbone	0	0	0	0	0	0	0	0	0	0	0	0	0	0	0	0	0	0	0	0	0	0	0	0	0	0	0	0	0	0	0
Metabolism	Metabolism of Terpenoids and Polyketides	Biosynthesis of type II polyketide products	0	0	0	0	0	0	0	0	0	0	0	0	0	0	0	0	0	0	0	0	0	0	0	2	0	0	0	0	0	0	0
Metabolism	Lipid Metabolism	Biosynthesis of unsaturated fatty acids	6856	5535	3803	742	1614	628	2843	702	2339	1410	4043	6949	1820	966	708	2477	886	1085	1182	1121	725	1343	266	623	3635	1436	1768	705	802	5894	509
Metabolism	Metabolism of Terpenoids and Polyketides	Biosynthesis of vancomycin group antibiotics	1927	1342	951	326	417	139	933	116	687	274	1290	2073	412	327	185	491	228	110	862	795	385	785	143	301	1060	878	422	179	174	1536	79
Metabolism	Metabolism of Cofactors and Vitamins	Biotin metabolism	8568	5832	4180	1033	1612	487	3899	812	3361	1483	5609	8631	1942	959	640	2479	1284	652	2556	1938	1191	2205	365	602	5413	4488	2241	859	984	6567	564
Metabolism	Xenobiotics Biodegradation and Metabolism	Bisphenol degradation	795	516	268	349	453	185	235	131	725	908	617	439	479	385	268	739	211	101	562	742	329	829	151	295	1106	542	721	307	410	1593	131
Human Diseases	Cancers	Bladder cancer	99	103	173	162	10	28	106	41	158	86	199	17	62	42	5	26	71	82	3	52	4	64	5	39	254	34	196	112	68	0	49
Metabolism	Carbohydrate Metabolism	Butanoate metabolism	28638	20990	13710	3921	7763	2299	11172	2462	10346	6618	16826	27680	7440	4621	3318	10448	4587	3043	8348	6316	4712	7011	1497	3219	15540	11097	8108	3249	3530	29833	1855
Metabolism	Biosynthesis of Other Secondary Metabolites	Butirosin and neomycin biosynthesis	2430	1548	929	312	660	138	974	119	744	301	1399	2432	499	388	283	801	338	31	690	548	355	554	144	279	1036	960	499	193	203	2461	78
Metabolism	Carbohydrate Metabolism	C5-Branched dibasic acid metabolism	13593	9561	7047	2382	2385	1039	6708	1117	5150	2615	9391	14492	2996	1600	860	3748	2317	1121	2735	2161	1761	2425	788	1887	7929	2120	3376	1513	1296	8775	826
Environmental Information Processing	Signaling Molecules and Interaction	CAM ligands	0	0	0	0	0	0	0	0	0	0	0	0	0	0	0	0	0	0	0	0	0	0	0	0	0	0	0	0	0	0	0
Metabolism	Biosynthesis of Other Secondary Metabolites	Caffeine metabolism	0	0	0	1	0	0	0	0	2	0	2	0	0	1	1	1	3	0	0	0	1	2	1	1	2	0	2	0	0	0	0
Environmental Information Processing	Signal Transduction	Calcium signaling pathway	0	0	0	0	0	0	0	0	2	0	0	0	0	0	0	0	0	0	0	0	0	0	0	0	0	0	0	0	0	0	0
Metabolism	Xenobiotics Biodegradation and Metabolism	Caprolactam degradation	3902	3243	1989	303	1385	246	1056	445	1062	1401	1791	3549	1253	586	568	1708	502	666	380	126	270	380	60	172	1327	266	1289	345	523	5442	367
Organismal Systems	Digestive System	Carbohydrate digestion and absorption	1965	1327	938	189	332	129	971	117	726	155	1334	2065	408	273	171	512	201	104	198	103	96	203	50	71	1030	107	374	169	190	1170	68
Unclassified	Unclassified Metabolism	Carbohydrate metabolism	3729	2480	2085	1359	662	448	2266	363	1947	1004	3302	3862	998	832	286	1246	880	286	1311	2094	658	1795	336	1184	2855	950	1438	780	575	1612	316
Metabolism	Energy Metabolism	Carbon fixation in photosynthetic organisms	19061	13333	9569	3089	3989	1523	9249	1685	8642	3143	13264	19134	4567	3169	1843	5443	2893	1754	7046	6896	3966	6771	1541	2557	13386	9946	5259	2340	2577	14480	1190
Metabolism	Energy Metabolism	Carbon fixation pathways in prokaryotes	32639	23305	16596	6062	7534	2898	14924	3380	14352	7197	21955	31843	8037	5717	3394	10593	6104	3456	12756	9479	6936	9502	2317	4255	22584	19122	10345	4737	4330	27438	2660
Organismal Systems	Circulatory System	Cardiac muscle contraction	0	0	0	7	24	0	0	114	160	0	0	0	0	19	12	13	3	0	18	6	39	8	30	6	254	60	81	18	3	6	99
Metabolism	Metabolism of Terpenoids and Polyketides	Carotenoid biosynthesis	1328	878	725	27	6	136	804	75	500	633	1045	1686	265	83	12	160	355	13	97	36	57	145	25	15	674	45	108	78	108	6	18
Cellular Processes	Cell Growth and Death	Cell cycle	0	0	0	0	0	0	0	0	0	0	0	0	0	0	0	0	0	0	0	0	0	0	0	0	0	0	0	0	0	0	0
Cellular Processes	Cell Growth and Death	Cell cycle - Caulobacter	18231	12303	8770	2607	3592	1315	8872	1644	7813	2918	12487	18688	4095	2994	1734	5181	2612	1173	5927	5514	3180	5519	1240	2249	12207	10357	4675	1943	2265	12825	1128
Cellular Processes	Cell Growth and Death	Cell cycle - yeast	0	0	0	0	0	0	0	0	0	0	0	0	0	0	0	0	0	0	0	0	0	0	0	0	0	0	0	0	0	0	0
Unclassified	Unclassified Cellular Processes and Signaling	Cell division	1976	1507	1113	300	361	139	959	244	731	306	1319	2068	475	228	127	571	287	267	1036	711	433	667	145	271	1188	2141	549	208	218	1403	185
Unclassified	Unclassified Cellular Processes and Signaling	Cell motility and secretion	2388	2359	1880	691	608	236	1270	522	1675	410	1910	2125	726	600	272	687	449	907	2138	2159	1057	2060	442	470	2792	3463	1214	547	498	2730	439
Environmental Information Processing	Signaling Molecules and Interaction	Cellular antigens	1384	1078	859	132	59	144	813	127	561	326	1085	1693	337	125	23	273	177	175	924	652	440	560	129	200	948	1414	227	103	165	135	64
Human Diseases	Infectious Diseases	Chagas disease (American trypanosomiasis)	1807	1281	867	76	293	68	821	71	472	170	1078	2041	355	140	115	439	139	95	85	71	64	133	32	113	670	42	191	27	99	1103	19
Genetic Information Processing	Folding, Sorting and Degradation	Chaperones and folding catalysts	34596	24971	18135	5149	6591	2721	16988	3596	15191	5370	23980	35324	8134	5406	3067	9613	4892	3688	10447	10164	5664	10168	2223	3876	24035	16626	9448	4090	4371	23191	2592
Metabolism	Xenobiotics Biodegradation and Metabolism	Chloroalkane and chloroalkene degradation	3611	2815	1544	839	1487	608	1209	286	1554	1814	2000	3276	1160	1018	727	1915	976	452	1772	568	944	637	387	967	2046	2054	1282	639	625	4932	249
Metabolism	Xenobiotics Biodegradation and Metabolism	Chlorocyclohexane and chlorobenzene degradation	504	429	154	93	294	79	69	44	243	415	224	387	239	131	121	368	120	90	157	48	85	78	48	125	234	77	272	88	130	1092	51
Organismal Systems	Nervous System	Cholinergic synapse	0	0	0	0	0	0	0	0	0	0	0	0	0	0	0	0	0	0	0	0	0	0	0	0	0	0	0	0	0	0	0
Genetic Information Processing	Replication and Repair	Chromosome	46287	34020	24180	6662	9739	3922	22422	4480	19261	8172	31355	47833	10727	8472	4776	13898	7084	4913	15537	15573	8406	15272	3438	6249	29856	23379	11640	5096	5620	33725	3168
Human Diseases	Cancers	Chronic myeloid leukemia	0	0	0	0	0	0	0	0	0	0	0	0	0	0	0	0	0	0	0	0	0	0	0	0	0	0	0	0	0	0	0
Organismal Systems	Environmental Adaptation	Circadian rhythm - plant	0	0	0	11	3	0	0	0	3	2	5	0	0	26	1	38	11	0	0	3	0	0	2	15	1	0	4	2	2	0	1
Metabolism	Carbohydrate Metabolism	Citrate cycle (TCA cycle)	28551	19832	14462	5532	5889	2400	13740	2768	11855	5777	19901	28580	6725	4625	2692	8693	5215	2481	9710	6340	5472	6802	1601	3092	18094	11560	8700	4118	3388	21328	2231
Metabolism	Biosynthesis of Other Secondary Metabolites	Clavulanic acid biosynthesis	0	0	0	0	0	0	0	0	1	0	0	0	0	0	0	0	0	0	0	0	0	0	0	0	0	0	0	0	0	0	0
Human Diseases	Cancers	Colorectal cancer	0	0	0	4	0	0	0	0	11	0	0	0	0	3	4	4	3	0	0	1	0	4	0	4	7	0	6	4	2	0	0
Organismal Systems	Immune System	Complement and coagulation cascades	0	0	0	0	0	0	0	0	0	0	0	0	0	0	0	0	0	0	0	0	0	0	0	0	0	0	0	0	0	0	0
Metabolism	Metabolism of Other Amino Acids	Cyanoamino acid metabolism	7386	5148	3670	1494	1565	591	3745	602	2906	1419	5169	7957	1797	1457	709	2234	1084	495	2577	2853	1548	2364	626	1824	4721	2929	1851	733	850	4210	411
Metabolism	Amino Acid Metabolism	Cysteine and methionine metabolism	41176	28347	20550	5578	6885	3449	20733	3273	16428	6785	28819	44100	9270	5508	3004	11040	5647	2783	8823	9132	5405	9708	2252	4871	25151	10823	9215	4197	4587	24104	2134
Metabolism	Enzyme Families	Cytochrome P450	0	1	0	1	0	0	2	0	4	48	9	1	14	1	2	0	1	0	0	0	0	5	0	0	4	6	12	0	9	0	1
Environmental Information Processing	Signaling Molecules and Interaction	Cytokine receptors	0	0	0	0	0	0	0	0	0	0	0	0	0	0	0	0	0	0	0	0	0	0	0	0	0	0	0	0	0	0	0
Environmental Information Processing	Signaling Molecules and Interaction	Cytokine-cytokine receptor interaction	0	0	0	0	0	0	0	0	0	0	0	0	0	0	0	0	0	0	0	0	0	0	0	0	0	0	0	0	0	0	0
Cellular Processes	Cell Motility	Cytoskeleton proteins	8069	5351	3800	1294	1651	701	3996	797	3543	1219	5632	8323	1805	1402	740	2347	1104	427	2791	2644	1502	2621	679	1203	5326	4767	2157	950	1020	5685	593
Organismal Systems	Immune System	Cytosolic DNA-sensing pathway	0	0	0	0	0	0	0	0	0	0	0	0	0	0	0	0	0	0	0	0	0	0	0	0	0	0	0	0	0	0	0
Metabolism	Metabolism of Other Amino Acids	D-Alanine metabolism	4310	3014	2241	916	911	367	2216	437	2100	1112	3174	4199	1023	918	491	1348	989	447	1247	1420	812	1447	298	603	3327	1445	1409	667	637	3039	334
Metabolism	Metabolism of Other Amino Acids	D-Arginine and D-ornithine metabolism	0	1	0	20	4	37	0	1	57	89	4	5	3	4	0	45	64	0	3	6	13	9	12	21	92	21	7	30	5	4	2
Metabolism	Metabolism of Other Amino Acids	D-Glutamine and D-glutamate metabolism	7954	5282	3700	853	1449	512	3792	613	3127	1099	5322	8269	1756	1082	655	2164	971	413	1920	2101	1058	2232	379	709	4824	2882	1755	686	912	5453	373
Genetic Information Processing	Replication and Repair	DNA repair and recombination proteins	139029	94692	67082	17553	25677	9498	67505	11211	55446	21422	94433	144583	30718	20451	12145	37300	18731	9028	32570	31686	17869	33831	6882	13496	85262	50795	32411	13283	15756	92930	7327
Genetic Information Processing	Replication and Repair	DNA replication	30594	20730	14615	3939	6056	2059	14526	2510	12253	4752	20393	31452	6745	4795	2899	8450	4249	1923	7879	7620	4248	7844	1677	3227	19101	12962	7259	2922	3524	21798	1641
Genetic Information Processing	Replication and Repair	DNA replication proteins	41455	28800	20493	6167	8593	3137	19998	3876	17846	6925	28308	41962	9481	7233	4243	11734	6206	3411	12991	12569	6691	12247	2778	5299	28007	24271	10935	4611	5340	29932	2686
Human Diseases	Cardiovascular Diseases	Dilated cardiomyopathy (DCM)	0	0	0	0	0	0	0	0	0	0	0	0	0	0	0	0	0	0	0	0	0	0	0	0	0	0	0	0	0	0	0
Metabolism	Xenobiotics Biodegradation and Metabolism	Dioxin degradation	144	339	211	217	226	51	65	33	256	452	180	48	220	366	205	242	184	186	616	110	311	45	150	369	428	1369	207	74	136	319	30
Metabolism	Xenobiotics Biodegradation and Metabolism	Drug metabolism - cytochrome P450	617	846	529	415	404	223	178	206	347	831	382	424	392	315	200	483	373	400	167	155	92	183	102	315	479	137	597	306	229	1177	205
Metabolism	Xenobiotics Biodegradation and Metabolism	Drug metabolism - other enzymes	12617	8241	6148	2116	2334	906	6366	1083	5773	2240	9183	12509	3004	2094	1160	3555	1963	801	3758	3133	1969	3171	743	1467	8944	6586	3699	1592	1878	8026	762
Environmental Information Processing	Signaling Molecules and Interaction	ECM-receptor interaction	0	0	0	0	0	0	0	0	0	0	0	0	0	0	0	0	0	0	0	0	0	0	0	0	0	0	0	0	0	0	0
Unclassified	Unclassified Cellular Processes and Signaling	Electron transfer carriers	1937	1880	1415	248	316	167	967	117	877	262	1370	2067	499	193	114	543	216	578	370	541	261	642	90	112	1305	163	415	203	220	1386	75
Organismal Systems	Excretory System	Endocrine and other factor-regulated calcium reabsorption	0	0	0	0	0	0	0	0	0	0	0	0	0	0	0	0	0	0	0	0	0	0	0	0	0	0	0	0	0	0	0
Cellular Processes	Transport and Catabolism	Endocytosis	0	0	0	0	5	0	0	38	0	0	0	0	0	0	0	0	0	0	0	0	0	0	0	0	0	0	25	4	0	0	33
Unclassified	Unclassified Metabolism	Energy metabolism	23056	17953	12618	2740	4742	1918	11050	2368	10473	3732	15770	23234	5916	3621	2202	6824	2773	3484	11374	8634	5361	8798	1653	2599	16010	19023	6266	2525	3393	18342	1671
Human Diseases	Infectious Diseases	Epithelial cell signaling in Helicobacter pylori infection	210	250	188	141	140	50	130	85	416	257	233	28	170	160	73	163	154	168	737	875	300	730	154	236	760	1722	267	102	194	497	69
Environmental Information Processing	Signal Transduction	ErbB signaling pathway	0	0	0	0	0	0	0	0	0	0	0	0	0	0	0	0	0	0	0	0	0	0	0	0	0	0	0	0	0	0	0
Metabolism	Lipid Metabolism	Ether lipid metabolism	0	2	35	5	7	0	4	39	14	179	20	3	28	2	5	3	60	1	2	0	2	14	3	10	12	12	50	5	24	0	35
Metabolism	Xenobiotics Biodegradation and Metabolism	Ethylbenzene degradation	3255	2308	1711	277	410	375	1729	264	1137	903	2353	3769	696	362	186	779	593	196	567	1623	263	1792	101	170	1643	348	558	327	290	1856	162
Organismal Systems	Digestive System	Fat digestion and absorption	0	0	0	0	0	0	0	0	0	0	0	0	0	0	0	0	0	0	0	0	0	0	0	0	0	0	0	0	0	0	0
Metabolism	Lipid Metabolism	Fatty acid biosynthesis	8055	6353	4437	1932	2478	1319	3322	1232	4317	2992	5269	7175	2486	2559	1447	3417	2074	1429	4221	4365	2278	4235	1093	1657	7820	5798	3399	1850	1577	8222	973
Metabolism	Lipid Metabolism	Fatty acid elongation in mitochondria	0	0	0	0	0	0	0	0	0	0	0	0	0	0	0	0	0	0	0	0	0	0	0	0	0	0	0	0	0	0	0
Metabolism	Lipid Metabolism	Fatty acid metabolism	16930	12868	7843	1861	5198	1470	5779	1364	4989	5301	8866	16520	4607	2706	2197	6753	2827	1846	3701	2518	2097	3061	678	1759	6902	4620	4485	1624	1912	19950	1028
Organismal Systems	Immune System	Fc epsilon RI signaling pathway	0	0	0	0	0	0	0	0	0	0	0	0	0	0	0	0	0	0	0	0	0	0	0	0	0	0	0	0	0	0	0
Organismal Systems	Immune System	Fc gamma R-mediated phagocytosis	0	0	0	0	5	0	0	38	0	0	0	0	0	0	0	0	0	0	0	0	0	0	0	0	0	0	25	4	0	0	33
Cellular Processes	Cell Motility	Flagellar assembly	21	3610	2940	764	382	1083	149	4	380	209	95	140	256	286	69	1335	287	2869	1001	617	812	570	426	1134	439	247	286	912	152	388	140
Metabolism	Biosynthesis of Other Secondary Metabolites	Flavone and flavonol biosynthesis	21	41	13	45	71	4	4	4	2	12	5	8	4	122	62	22	9	6	86	27	36	1	17	83	10	2	16	6	1	77	2
Metabolism	Biosynthesis of Other Secondary Metabolites	Flavonoid biosynthesis	25	3	1	17	16	1	33	4	104	53	87	4	19	28	4	47	19	0	56	218	21	224	36	19	81	19	37	12	42	144	5
Metabolism	Xenobiotics Biodegradation and Metabolism	Fluorobenzoate degradation	0	106	86	5	2	0	8	0	39	99	33	2	62	9	5	6	29	84	2	9	3	19	8	11	22	12	40	4	25	0	3
Cellular Processes	Cell Communication	Focal adhesion	0	0	0	0	0	0	0	0	0	0	0	0	0	0	0	0	0	0	0	0	0	0	0	0	0	0	0	0	0	0	0
Metabolism	Metabolism of Cofactors and Vitamins	Folate biosynthesis	26985	18530	13088	2812	4627	1837	12938	2073	9753	4172	17723	28861	5802	2989	1881	7316	3570	1652	5945	5550	3015	6087	1116	2221	14907	9966	5520	2191	2591	17875	1323
Metabolism	Carbohydrate Metabolism	Fructose and mannose metabolism	26685	18917	13679	4479	5590	2259	13720	2147	12654	4938	19862	26865	6360	6071	3334	7828	4507	2447	7467	7469	3955	7767	1805	3184	18415	10843	7190	3591	3668	17905	1505
Unclassified	Unclassified Poorly Characterized	Function unknown	59079	45985	33420	7708	10629	4678	29356	5536	23722	10225	40618	62753	13833	8984	4966	16323	8652	8177	12311	12649	7721	13763	3073	6497	36236	12718	13723	5959	6398	36206	3783
Environmental Information Processing	Signaling Molecules and Interaction	G protein-coupled receptors	0	0	0	0	0	0	0	0	0	0	2	0	0	1	0	0	2	0	0	0	0	0	0	0	0	0	1	0	0	0	0
Environmental Information Processing	Signaling Molecules and Interaction	GTP-binding proteins	0	0	0	0	0	0	0	0	0	0	0	0	0	0	0	0	0	0	0	0	0	0	0	0	0	0	0	0	0	0	0
Metabolism	Carbohydrate Metabolism	Galactose metabolism	20255	14606	10444	4301	4715	1454	10210	1488	8160	3987	14500	20897	4531	4531	2456	6016	3741	1831	4908	5731	2782	5308	1738	4139	12009	4812	5295	2362	2272	13797	1081
Organismal Systems	Digestive System	Gastric acid secretion	0	0	0	0	0	0	0	0	0	0	0	0	0	0	0	0	0	0	0	0	0	0	0	0	0	0	0	0	0	0	0
Unclassified	Unclassified Poorly Characterized	General function prediction only	131754	94896	67548	18907	26208	11007	63786	11412	55211	25241	90083	135527	31090	22901	12828	38412	20432	12911	38350	35552	20962	36876	8246	15741	85943	52844	33548	14864	16282	90743	7774
Metabolism	Metabolism of Terpenoids and Polyketides	Geraniol degradation	5437	4409	2549	606	2223	569	1227	645	1398	2331	2272	4702	1813	884	906	2792	910	847	951	408	557	705	135	358	1720	1038	2022	723	777	8761	574
Unclassified	Unclassified Cellular Processes and Signaling	Germination	0	8	8	216	57	146	4	0	18	24	30	24	8	33	0	817	132	0	40	56	26	20	64	377	53	119	70	117	20	7	33
Human Diseases	Cancers	Glioma	0	0	0	0	0	0	0	0	0	0	0	0	0	0	0	0	0	0	0	0	0	0	0	0	0	0	0	0	0	0	0
Organismal Systems	Nervous System	Glutamatergic synapse	5816	3815	2664	577	985	334	2757	414	2110	739	3839	6180	1244	658	411	1534	632	225	796	925	532	1108	199	474	3207	501	1187	425	590	3514	246
Metabolism	Metabolism of Other Amino Acids	Glutathione metabolism	13313	9955	7348	1798	2271	972	6746	1282	5303	2261	9319	14126	3082	1857	1044	3513	1888	1562	2691	2730	1425	3059	577	1303	7923	3195	3244	1355	1483	7917	893
Environmental Information Processing	Signaling Molecules and Interaction	Glycan bindng proteins	0	0	0	0	0	0	0	0	0	0	0	0	0	0	1	0	0	0	0	0	0	0	0	0	0	0	0	0	0	0	0
Unclassified	Unclassified Metabolism	Glycan biosynthesis and metabolism	38	599	493	33	28	3	72	80	224	3	85	6	103	11	3	22	13	485	405	210	203	151	58	40	306	725	97	24	49	62	75
Metabolism	Lipid Metabolism	Glycerolipid metabolism	13036	8591	6521	3137	2479	1343	6877	1316	6728	3445	10189	12651	3337	2390	1197	3831	2806	1071	2130	2698	1589	3025	864	2008	10284	3313	4679	2391	2130	7858	1050
Metabolism	Lipid Metabolism	Glycerophospholipid metabolism	17513	12676	9377	3544	3710	1876	8806	1821	8633	3901	12858	17173	4353	3132	1734	5319	3356	2150	5537	7411	3217	7570	1209	2345	13239	7216	5739	2936	2630	13506	1420
Metabolism	Amino Acid Metabolism	Glycine, serine and threonine metabolism	42641	29485	21232	5752	7293	3134	20940	3472	16471	7309	29153	45133	9579	5396	3083	11526	6208	3061	10402	7809	6092	8716	2044	4253	25387	12551	9980	4229	4531	26552	2358
Metabolism	Carbohydrate Metabolism	Glycolysis / Gluconeogenesis	48388	33027	23618	8329	9909	4046	23629	4088	19972	9581	33858	49050	11242	8464	4832	14273	8339	3478	11329	10360	6634	11253	2764	5835	29998	14045	13225	6194	5944	34030	2981
Metabolism	Glycan Biosynthesis and Metabolism	Glycosaminoglycan biosynthesis - chondroitin sulfate	0	0	0	0	0	0	0	0	0	0	0	0	0	0	0	0	0	0	0	0	0	0	0	0	0	0	0	0	0	0	0
Metabolism	Glycan Biosynthesis and Metabolism	Glycosaminoglycan degradation	120	143	152	233	105	33	114	45	160	52	202	24	44	173	74	51	88	85	537	963	386	693	103	223	336	281	226	124	66	116	54
Metabolism	Glycan Biosynthesis and Metabolism	Glycosphingolipid biosynthesis - ganglio series	99	100	136	181	27	29	109	41	156	39	193	16	40	48	9	27	77	78	312	584	261	438	70	115	304	185	201	117	61	28	51
Metabolism	Glycan Biosynthesis and Metabolism	Glycosphingolipid biosynthesis - globo series	120	145	154	457	199	49	129	49	167	98	219	38	67	232	85	116	137	87	466	915	390	569	207	585	385	365	294	145	71	134	70
Metabolism	Glycan Biosynthesis and Metabolism	Glycosphingolipid biosynthesis - lacto and neolacto series	0	0	0	0	0	0	0	0	0	0	0	0	0	0	0	0	0	0	0	0	0	0	0	1	0	0	0	0	0	0	0
Metabolism	Glycan Biosynthesis and Metabolism	Glycosylphosphatidylinositol(GPI)-anchor biosynthesis	0	0	0	0	0	0	0	0	0	0	0	0	0	0	0	0	0	0	0	0	0	0	0	0	0	0	0	0	0	0	0
Metabolism	Glycan Biosynthesis and Metabolism	Glycosyltransferases	23986	17217	12357	1969	3804	1283	11699	1651	8316	3495	15998	26011	5190	2880	1770	5871	2722	1944	4893	5176	2542	5840	870	1402	12690	5336	4420	1531	2223	14491	942
Metabolism	Carbohydrate Metabolism	Glyoxylate and dicarboxylate metabolism	19180	14553	9986	3315	4569	1808	8490	1596	8104	3797	12621	18906	4754	2986	1871	6687	3232	2575	4817	3948	3008	4227	1033	2383	11660	5395	5577	2649	2385	16530	1266
Organismal Systems	Endocrine System	GnRH signaling pathway	0	0	0	0	5	0	0	38	0	0	0	0	0	0	0	0	0	0	0	0	0	0	0	0	0	0	25	4	0	0	33
Environmental Information Processing	Signal Transduction	Hedgehog signaling pathway	0	0	0	0	0	0	0	0	0	0	0	0	0	0	0	0	0	0	0	0	0	0	0	0	0	0	0	0	0	0	0
Organismal Systems	Immune System	Hematopoietic cell lineage	0	0	0	0	0	0	0	0	0	0	0	0	0	0	0	0	0	0	0	0	0	0	0	0	0	0	0	0	0	0	0
Human Diseases	Infectious Diseases	Hepatitis C	0	0	0	0	0	0	0	0	0	0	0	0	0	0	0	0	0	0	0	0	0	0	0	0	0	0	0	0	0	0	0
Metabolism	Amino Acid Metabolism	Histidine metabolism	32530	21772	15539	3879	5308	2562	15826	2650	12134	5352	21964	34746	7066	3511	2069	8495	4438	1702	8004	6102	4597	7269	1367	2735	18775	7573	7190	3168	3312	20315	1752
Genetic Information Processing	Replication and Repair	Homologous recombination	43203	29155	20460	5676	8551	2795	20531	3681	17243	6470	28884	44242	9573	6531	3976	11849	5878	2710	11477	11140	6130	11514	2333	4475	26763	18577	10540	4162	4997	31221	2469
Human Diseases	Neurodegenerative Diseases	Huntington's disease	1983	1515	1094	233	370	167	927	284	1013	347	1313	2071	468	340	198	627	283	254	477	285	259	346	131	140	1645	967	547	240	221	1238	210
Human Diseases	Cardiovascular Diseases	Hypertrophic cardiomyopathy (HCM)	0	0	0	0	0	0	0	0	1	0	0	0	0	0	0	2	0	0	0	0	0	0	0	2	0	0	0	0	0	0	0
Metabolism	Biosynthesis of Other Secondary Metabolites	Indole alkaloid biosynthesis	0	0	0	0	0	0	0	0	0	0	2	0	0	1	0	0	2	0	0	0	0	1	0	1	1	0	2	0	0	0	0
Human Diseases	Infectious Diseases	Influenza A	0	0	0	4	0	0	0	0	11	0	0	0	0	3	4	4	3	0	0	1	0	4	0	4	7	0	6	4	2	0	0
Unclassified	Unclassified Cellular Processes and Signaling	Inorganic ion transport and metabolism	13277	10393	7382	1153	2239	797	6294	1010	4567	1856	8561	14389	2988	1455	925	3441	1596	1750	1939	1810	1309	2195	483	910	6824	1477	2466	891	1127	8231	621
Metabolism	Carbohydrate Metabolism	Inositol phosphate metabolism	8831	5685	4159	1850	1753	776	4295	818	3617	1774	6311	8735	2143	1464	852	2850	1599	450	1289	963	803	1349	332	961	5577	1311	2808	1396	1108	5972	642
Organismal Systems	Endocrine System	Insulin signaling pathway	3772	2619	1816	324	669	236	1801	264	1320	380	2435	4117	781	443	286	957	348	203	577	580	357	687	193	293	1895	371	655	237	308	2438	165
Environmental Information Processing	Signaling Molecules and Interaction	Ion channels	1486	1016	875	256	102	135	967	118	728	300	1310	1714	329	244	77	255	224	102	125	133	88	194	55	199	1037	111	332	173	196	96	76
Metabolism	Biosynthesis of Other Secondary Metabolites	Isoflavonoid biosynthesis	0	0	0	1	0	0	0	0	0	0	0	0	0	12	0	2	0	0	0	1	0	0	0	0	0	0	0	0	0	0	0
Metabolism	Biosynthesis of Other Secondary Metabolites	Isoquinoline alkaloid biosynthesis	154	219	182	138	78	81	70	79	318	96	167	23	153	61	16	105	46	175	891	837	586	718	114	192	680	367	235	121	173	317	61
Human Diseases	Infectious Diseases	Leishmaniasis	0	0	0	0	0	0	0	0	0	0	0	0	0	0	0	0	0	0	0	0	0	0	0	0	0	0	0	0	0	0	0
Organismal Systems	Immune System	Leukocyte transendothelial migration	0	0	0	0	0	0	0	0	0	0	0	0	0	0	0	0	0	0	0	0	0	0	0	0	0	0	0	0	0	0	0
Metabolism	Metabolism of Terpenoids and Polyketides	Limonene and pinene degradation	10900	7777	5092	745	2431	903	4505	914	3401	3308	6504	11436	2832	1322	1059	3774	1517	741	1367	2275	780	2946	233	545	4694	1000	2470	868	1214	9765	625
Metabolism	Lipid Metabolism	Linoleic acid metabolism	619	368	122	110	357	81	114	30	445	365	299	393	260	208	181	443	100	16	443	243	285	275	102	153	604	411	313	111	206	1319	28
Metabolism	Lipid Metabolism	Lipid biosynthesis proteins	23148	16381	11432	3406	4787	2283	10721	2191	9429	5559	15560	23655	5879	3773	2300	7214	3521	2022	6651	6275	3822	6690	1389	2602	14884	8591	6451	2940	3058	17295	1577
Unclassified	Unclassified Metabolism	Lipid metabolism	2214	1711	1211	294	510	212	1064	254	1170	511	1544	2104	705	548	314	656	345	354	956	1275	625	1178	226	266	1975	1447	714	312	414	1712	174
Metabolism	Metabolism of Cofactors and Vitamins	Lipoic acid metabolism	3880	2750	1991	463	702	301	1891	305	1320	754	2570	4136	829	590	361	1076	647	283	1025	223	522	394	134	279	1953	1517	820	369	357	2450	207
Metabolism	Glycan Biosynthesis and Metabolism	Lipopolysaccharide biosynthesis	1807	3594	2782	192	632	81	888	527	985	171	1094	2040	603	192	159	483	174	1964	5391	5677	2594	5159	797	276	1707	5254	556	115	164	4067	449
Metabolism	Glycan Biosynthesis and Metabolism	Lipopolysaccharide biosynthesis proteins	3325	5799	4612	623	834	267	1852	701	1882	636	2367	3760	1129	505	250	781	541	3030	6642	6505	3244	5861	1035	776	3259	6903	1006	346	368	4525	571
Organismal Systems	Nervous System	Long-term depression	0	0	0	0	0	0	0	0	0	0	0	0	0	0	0	0	0	0	0	0	0	0	0	0	0	0	0	0	0	0	0
Organismal Systems	Nervous System	Long-term potentiation	0	0	0	0	0	0	0	0	0	0	0	0	0	0	0	0	0	0	0	0	0	0	0	0	0	0	0	0	0	0	0
Metabolism	Amino Acid Metabolism	Lysine biosynthesis	26482	18529	12902	4608	6014	2033	11947	2231	10194	4755	17052	26772	6035	4241	2582	8249	4342	2143	7487	5120	4468	5069	1762	3966	16163	9670	7100	3045	2838	20873	1671
Metabolism	Amino Acid Metabolism	Lysine degradation	9505	7235	4022	940	3711	855	2356	926	2835	2984	4079	8239	2714	1597	1501	4594	1809	1151	2596	1403	1413	1803	347	621	3715	3500	2995	1133	1168	15015	781
Cellular Processes	Transport and Catabolism	Lysosome	414	167	335	836	195	124	430	168	607	181	771	79	149	322	94	146	315	99	983	1189	609	862	200	563	1087	383	811	476	222	139	202
Environmental Information Processing	Signal Transduction	MAPK signaling pathway	0	0	0	0	0	0	0	0	0	0	0	0	0	0	0	0	0	0	0	0	0	0	0	0	0	0	0	0	0	0	0
Environmental Information Processing	Signal Transduction	MAPK signaling pathway - yeast	80	165	96	150	189	84	69	87	140	38	102	30	54	252	130	145	47	80	520	509	243	449	115	245	176	776	142	91	59	486	85
Human Diseases	Infectious Diseases	Measles	0	0	0	0	0	0	0	0	0	0	0	0	0	0	0	0	0	0	0	0	0	0	0	0	0	0	0	0	0	0	0
Cellular Processes	Cell Growth and Death	Meiosis - yeast	1807	1188	788	45	276	65	820	70	491	255	1096	2041	370	142	115	468	137	18	91	46	73	146	37	51	676	51	224	23	126	1099	19
Organismal Systems	Endocrine System	Melanogenesis	0	0	0	0	0	0	0	0	1	0	2	0	0	1	0	0	2	0	0	0	0	0	0	0	0	0	1	0	0	0	0
Unclassified	Unclassified Cellular Processes and Signaling	Membrane and intracellular structural molecules	12692	11972	8691	1129	2373	840	6236	1359	4998	1927	8257	14039	3123	1669	1007	3672	1662	3203	5606	6940	2960	6300	1162	1432	7774	7936	2491	845	1151	9315	962
Unclassified	Unclassified Metabolism	Metabolism of cofactors and vitamins	8029	5970	3957	467	1626	585	3549	592	2746	1265	4864	8597	1791	1062	735	2378	991	722	1472	1311	869	1589	286	438	3950	1303	1360	521	689	6132	358
Metabolism	Xenobiotics Biodegradation and Metabolism	Metabolism of xenobiotics by cytochrome P450	614	843	527	388	403	186	173	204	329	728	355	417	357	300	194	475	370	400	167	151	90	161	97	310	435	124	563	277	194	1177	201
Metabolism	Energy Metabolism	Methane metabolism	42285	28694	20735	6098	7609	3245	21299	3833	19849	7429	30428	42939	10200	6503	3493	11502	5891	3317	13517	10850	7879	11492	2684	5043	30684	18792	11603	4846	6119	26664	2588
Organismal Systems	Digestive System	Mineral absorption	479	320	105	29	275	38	15	40	32	219	61	367	113	89	106	312	176	7	325	199	168	153	24	23	14	646	125	40	24	1238	39
Genetic Information Processing	Replication and Repair	Mismatch repair	34191	23196	16359	4127	6560	2274	16367	2716	14153	5268	22961	35213	7641	5248	3160	9338	4564	2213	9556	9367	5079	9563	1970	3553	22219	15664	7968	3155	4110	23840	1712
Metabolism	Glycan Biosynthesis and Metabolism	N-Glycan biosynthesis	1906	1198	855	220	316	98	920	111	724	206	1269	2057	381	180	117	497	212	23	557	734	224	758	99	145	1101	882	371	144	158	1358	70
Organismal Systems	Immune System	NOD-like receptor signaling pathway	81	106	91	36	35	4	39	59	208	60	108	9	66	13	9	62	14	83	365	418	126	364	68	72	377	847	128	34	88	208	50
Metabolism	Xenobiotics Biodegradation and Metabolism	Naphthalene degradation	5489	4011	2511	1068	1801	755	2062	578	1792	2576	3220	5347	1613	1191	849	2382	1302	474	1810	2540	807	2672	366	887	2625	2547	1859	878	756	6785	484
Environmental Information Processing	Signaling Molecules and Interaction	Neuroactive ligand-receptor interaction	0	0	0	0	0	0	0	0	0	0	0	0	0	0	0	0	0	0	0	0	0	0	0	0	0	0	0	0	0	0	0
Organismal Systems	Nervous System	Neurotrophin signaling pathway	0	0	0	0	0	0	0	0	0	0	0	0	0	0	0	0	0	0	0	0	0	0	0	0	0	0	0	0	0	0	0
Metabolism	Metabolism of Cofactors and Vitamins	Nicotinate and nicotinamide metabolism	20966	14731	11032	3187	3492	1523	10583	1958	8400	3212	14816	22058	4763	2906	1565	5366	2782	1831	5636	4857	2796	5122	1129	2442	13377	10645	5331	2240	2462	12348	1347
Metabolism	Energy Metabolism	Nitrogen metabolism	33141	24284	16828	4010	6622	2141	15232	2630	12706	5839	21365	34520	7624	4186	2696	10124	4820	3335	8508	6635	4571	7232	1666	3324	19395	10266	7652	2864	3393	24666	1802
Metabolism	Xenobiotics Biodegradation and Metabolism	Nitrotoluene degradation	90	431	358	39	40	6	156	42	296	14	160	6	117	44	2	33	33	344	633	21	398	11	89	123	367	315	172	30	105	17	52
Genetic Information Processing	Replication and Repair	Non-homologous end-joining	0	5	1	49	15	1	7	1	99	200	42	6	56	11	11	118	41	1	5	8	22	32	28	51	122	44	67	6	47	3	8
Environmental Information Processing	Signal Transduction	Notch signaling pathway	0	0	0	0	0	0	0	0	0	0	0	0	0	0	0	0	0	0	0	0	0	0	0	0	0	0	0	0	0	0	0
Metabolism	Biosynthesis of Other Secondary Metabolites	Novobiocin biosynthesis	5894	4172	3035	833	996	404	2869	455	2418	960	4042	6203	1317	627	360	1567	832	545	1551	1362	1101	1416	292	665	3750	804	1395	579	654	3640	305
Genetic Information Processing	Replication and Repair	Nucleotide excision repair	21876	14206	9980	2681	3948	1385	10538	1627	8727	3062	14781	22753	4750	2977	1806	5850	2724	885	4694	4617	2646	4971	1025	2081	13498	7735	4975	1961	2467	14214	1020
Unclassified	Unclassified Metabolism	Nucleotide metabolism	3897	2873	1988	264	647	198	1814	225	1389	416	2533	4112	912	411	286	1024	395	403	785	371	449	542	106	205	2095	1472	680	241	385	2497	104
Organismal Systems	Sensory System	Olfactory transduction	0	0	0	0	0	0	0	0	0	0	0	0	0	0	0	0	0	0	0	0	0	0	0	0	0	0	0	0	0	0	0
Metabolism	Metabolism of Cofactors and Vitamins	One carbon pool by folate	29865	19856	14207	3749	5303	1983	14466	2361	11803	4289	20283	31036	6571	3959	2342	7908	3857	1634	8006	7165	4391	7618	1500	2741	18446	11867	7045	2868	3379	20106	1555
Cellular Processes	Cell Growth and Death	Oocyte meiosis	0	0	0	0	0	0	0	0	0	0	0	0	0	0	0	0	0	0	0	0	0	0	0	0	0	0	0	0	0	0	0
Metabolism	Glycan Biosynthesis and Metabolism	Other glycan degradation	708	242	569	1670	406	230	772	293	1067	409	1380	143	293	543	136	348	645	144	2510	2584	1295	1806	488	1342	1936	1835	1484	851	389	282	370
Unclassified	Unclassified Cellular Processes and Signaling	Other ion-coupled transporters	88701	62648	44914	7609	12955	6507	43967	5926	31968	14529	60063	97256	19099	9041	5478	23390	11968	6479	15013	14190	8491	17115	2805	6210	47668	17830	15668	6734	8268	48963	3282
Unclassified	Unclassified Cellular Processes and Signaling	Other transporters	7874	6148	4698	1151	1290	636	4173	803	4062	1310	5994	7968	1953	1189	625	2035	1127	1339	2804	2775	1566	2991	495	788	6133	3412	2267	1028	1213	4394	561
Metabolism	Glycan Biosynthesis and Metabolism	Other types of O-glycan biosynthesis	0	0	0	0	0	0	0	0	0	0	0	0	0	0	0	0	0	0	0	0	0	0	0	0	0	0	0	0	0	0	0
Unclassified	Unclassified Metabolism	Others	43123	31192	21829	5412	8702	3412	20836	3081	16593	7735	28785	45607	9792	7244	4252	13084	6262	3720	10188	11533	5699	12344	2511	4967	24745	10215	9272	4018	4514	31151	1979
Metabolism	Energy Metabolism	Oxidative phosphorylation	44709	29985	22856	9487	8216	3757	23290	5182	22278	8485	34003	43977	10718	7552	3954	12584	7727	3819	10952	13000	6675	13640	2756	5122	34598	15006	15553	7335	6563	28552	4160
Organismal Systems	Endocrine System	PPAR signaling pathway	11721	7797	5303	937	2126	709	5285	727	3560	1903	7324	12702	2512	1212	875	3115	1237	360	1741	1307	1044	1687	321	756	5153	1916	2105	707	983	8222	419
Human Diseases	Cancers	Pancreatic cancer	0	0	0	0	0	0	0	0	0	0	0	0	0	0	0	0	0	0	0	0	0	0	0	0	0	0	0	0	0	0	0
Organismal Systems	Digestive System	Pancreatic secretion	0	0	0	0	0	0	0	0	0	0	0	0	0	0	0	0	0	0	0	0	0	0	0	0	0	0	0	0	0	0	0
Metabolism	Metabolism of Cofactors and Vitamins	Pantothenate and CoA biosynthesis	23859	16687	11494	3479	5256	1764	10917	1980	9443	4292	15480	24301	5417	3548	2245	7296	3765	1878	6544	5508	3707	5477	1466	2958	14257	9879	6010	2501	2639	19089	1432
Human Diseases	Neurodegenerative Diseases	Parkinson's disease	0	0	0	11	24	0	0	114	171	0	0	0	0	22	16	17	6	0	18	7	39	12	30	10	261	60	87	22	5	6	99
Human Diseases	Infectious Diseases	Pathogenic Escherichia coli infection	0	5	10	0	0	0	0	0	0	0	0	0	0	0	0	0	0	10	0	0	0	0	0	0	0	0	0	0	0	0	0
Human Diseases	Cancers	Pathways in cancer	2025	1395	1017	226	322	134	1011	212	957	347	1455	2071	474	195	130	568	277	182	537	493	277	552	88	132	1400	1073	548	214	288	1305	150
Metabolism	Biosynthesis of Other Secondary Metabolites	Penicillin and cephalosporin biosynthesis	155	108	140	208	36	102	107	98	241	193	237	28	112	77	12	128	155	85	174	280	119	290	39	117	468	76	294	194	123	150	90
Metabolism	Carbohydrate Metabolism	Pentose and glucuronate interconversions	9379	6751	5059	3158	2497	1135	4920	1006	4676	2312	7347	8902	2631	2662	1322	3902	2301	1107	3887	4506	2208	3854	929	2626	6985	4498	3773	2025	1495	6859	905
Metabolism	Carbohydrate Metabolism	Pentose phosphate pathway	32727	22528	16504	5797	6213	2692	16491	2687	14034	5470	23590	33354	7550	5517	2980	9214	5159	2631	7933	7174	4510	7627	1963	4141	21081	11553	8937	4243	4091	21021	1938
Metabolism	Enzyme Families	Peptidases	76872	53043	38026	9762	13476	5648	38048	6041	31324	11599	52841	80977	17288	10880	6086	20973	10161	5532	20772	21006	11181	21439	4417	8655	48727	31823	17405	7276	8848	48455	3823
Metabolism	Glycan Biosynthesis and Metabolism	Peptidoglycan biosynthesis	30770	21092	15014	4498	6179	2314	15050	2867	13379	5335	21271	31201	7082	5302	3065	8572	4648	2347	9407	9781	4868	9646	1964	3693	20947	15692	8141	3430	4035	21696	1955
Cellular Processes	Transport and Catabolism	Peroxisome	14695	10070	7260	1673	2313	1076	7211	1068	5124	2338	9944	16130	3104	1681	972	3855	1835	787	2589	2020	1535	2385	543	1306	7628	3028	2903	1216	1299	8306	679
Human Diseases	Infectious Diseases	Pertussis	0	1339	1098	20	24	1	35	38	13	4	1	0	198	11	6	7	9	1084	471	195	233	136	34	49	37	648	39	8	9	52	34
Cellular Processes	Transport and Catabolism	Phagosome	0	0	0	0	0	0	0	0	0	0	0	0	0	0	0	0	0	0	0	0	0	0	0	0	0	0	0	0	0	0	0
Metabolism	Amino Acid Metabolism	Phenylalanine metabolism	11933	8460	5719	1103	2126	802	5472	789	4205	1890	7647	12727	2784	1318	870	3260	1398	878	2404	1725	1641	2196	400	755	6246	1084	2395	914	1163	8212	484
Metabolism	Amino Acid Metabolism	Phenylalanine, tyrosine and tryptophan biosynthesis	38157	25955	18731	5029	6293	2676	18751	3001	14434	5872	25976	40936	8182	3948	2252	9993	5268	2333	7248	7687	4373	8218	1908	4061	21958	9762	8391	3500	3741	23193	2035
Metabolism	Biosynthesis of Other Secondary Metabolites	Phenylpropanoid biosynthesis	166	212	188	949	493	157	206	66	315	359	365	90	204	497	173	359	253	107	1024	1597	507	948	359	1379	569	589	514	267	154	394	109
Environmental Information Processing	Signal Transduction	Phosphatidylinositol signaling system	5828	4150	2843	419	1086	344	2678	398	2098	966	3690	6182	1276	833	535	1567	734	447	1204	879	710	1055	237	435	3250	1169	1065	358	591	3872	204
Metabolism	Metabolism of Other Amino Acids	Phosphonate and phosphinate metabolism	5083	3424	2390	309	698	297	2542	295	1540	520	3372	5787	1001	600	350	1153	468	136	281	214	283	469	105	258	2248	134	653	236	329	2354	136
Environmental Information Processing	Membrane Transport	Phosphotransferase system (PTS)	12599	11255	8702	3542	3447	1219	7606	1304	7721	4391	11415	11839	3536	5953	3020	4930	4147	3085	1021	3068	614	3418	1359	2584	10287	1361	4492	2571	2329	7473	1022
Metabolism	Energy Metabolism	Photosynthesis	15429	10604	7488	2204	3097	1072	7453	1224	5611	2370	10245	16556	3179	2391	1456	4160	2183	801	2426	4328	1546	4408	966	1805	8437	2206	3353	1422	1301	10719	872
Metabolism	Energy Metabolism	Photosynthesis - antenna proteins	0	0	0	0	0	0	0	0	30	0	0	0	0	0	0	0	0	0	0	0	0	0	25	0	0	0	0	0	0	0	0
Metabolism	Energy Metabolism	Photosynthesis proteins	15429	10701	7568	2225	3116	1109	7455	1263	5661	2460	10247	16561	3194	2395	1456	4204	2247	879	2479	4548	1557	4629	1001	1826	8447	2218	3384	1461	1306	10862	908
Organismal Systems	Sensory System	Phototransduction	0	0	0	0	0	0	0	0	0	0	0	0	0	0	0	0	0	0	0	0	0	0	0	0	0	0	0	0	0	0	0
Organismal Systems	Sensory System	Phototransduction - fly	0	0	0	0	0	0	0	0	0	0	0	0	0	0	0	0	0	0	0	0	0	0	0	0	0	0	0	0	0	0	0
Organismal Systems	Environmental Adaptation	Plant-pathogen interaction	4124	2869	2056	563	791	344	2007	369	1879	676	2877	4164	990	643	368	1187	569	371	1220	1060	707	1120	279	478	2942	2060	1110	494	584	2868	257
Metabolism	Xenobiotics Biodegradation and Metabolism	Polycyclic aromatic hydrocarbon degradation	5979	3833	2660	827	1197	515	2889	425	2295	1333	4092	6248	1463	1024	618	1780	739	150	1575	2263	771	2458	341	598	3539	2079	1501	640	769	4549	282
Metabolism	Metabolism of Terpenoids and Polyketides	Polyketide sugar unit biosynthesis	6352	4280	2998	1020	1371	441	2959	383	2238	837	4177	6586	1376	902	537	1732	783	332	2469	2329	1122	2309	449	813	3336	3425	1527	655	615	5444	280
Unclassified	Unclassified Cellular Processes and Signaling	Pores ion channels	7484	7448	5705	1091	1420	592	3991	1042	3791	1380	5481	7925	2064	1135	588	1913	1205	2396	5390	5341	2291	4980	856	939	5761	9089	2109	888	960	5915	802
Metabolism	Metabolism of Cofactors and Vitamins	Porphyrin and chlorophyll metabolism	40869	26704	20624	7367	6917	3333	20720	3615	16947	7052	29821	41959	9277	5073	2692	10842	6458	2293	11301	12613	4779	14138	2252	3475	25458	19378	11926	5739	4730	29466	2869
Metabolism	Metabolism of Terpenoids and Polyketides	Prenyltransferases	21656	14271	10076	2467	3799	1443	10482	1611	8435	3406	14697	22741	4673	2809	1739	5708	2841	960	4679	4862	2441	5298	911	1697	12667	7479	4769	1953	2346	14141	1022
Metabolism	Lipid Metabolism	Primary bile acid biosynthesis	13	91	75	113	55	6	33	1	39	62	26	6	29	31	8	60	26	75	31	56	48	11	40	186	65	51	66	12	26	10	9
Human Diseases	Immune System Diseases	Primary immunodeficiency	3928	2616	1866	477	684	232	1903	285	1467	517	2643	4131	838	485	293	1002	474	200	563	665	324	753	140	342	2235	1010	863	339	397	2487	182
Human Diseases	Neurodegenerative Diseases	Prion diseases	0	100	83	22	6	37	4	1	57	54	16	6	28	28	2	41	11	80	5	5	13	11	12	25	96	27	18	30	13	3	3
Organismal Systems	Endocrine System	Progesterone-mediated oocyte maturation	81	106	90	35	34	4	39	59	208	60	108	9	66	12	9	62	14	82	341	400	125	350	56	61	376	836	128	34	88	200	49
Metabolism	Carbohydrate Metabolism	Propanoate metabolism	21142	15562	9915	3436	6499	2100	7758	2014	7948	6601	12140	19510	5873	4094	2918	8716	4274	2416	5656	3884	3441	4443	1240	2593	12028	6282	6945	3025	2981	23991	1621
Human Diseases	Cancers	Prostate cancer	81	106	90	35	34	4	39	59	208	60	108	9	66	12	9	62	14	82	341	400	125	350	56	63	376	840	129	34	88	201	49
Genetic Information Processing	Folding, Sorting and Degradation	Proteasome	3893	2490	1784	491	638	196	1883	283	1446	570	2660	4125	850	366	243	982	422	124	507	638	259	734	127	343	2212	986	888	308	404	2405	183
Organismal Systems	Digestive System	Protein digestion and absorption	0	9	11	69	35	7	6	1	9	12	5	3	2	19	10	14	17	4	513	405	154	268	63	119	55	1288	24	10	8	110	4
Genetic Information Processing	Folding, Sorting and Degradation	Protein export	35192	23578	16567	3769	6241	2311	16913	2723	13315	5060	23462	37180	7495	4596	2862	9424	4503	1745	7403	6547	4265	7444	1551	2711	20111	11162	7463	3009	3551	23126	1748
Unclassified	Unclassified Genetic Information Processing	Protein folding and associated processing	33788	23828	17150	4263	5874	2297	16598	2876	14114	5308	23300	35171	7665	4320	2579	8800	4657	2963	8920	6550	4707	7450	1650	2816	21330	12229	8125	3362	3834	22026	1950
Metabolism	Enzyme Families	Protein kinases	16567	12344	9151	2394	2509	1445	8482	1277	6473	3421	11748	17902	3792	2021	1088	5013	2818	1873	2089	1726	1376	2388	633	1793	9755	2103	3727	1804	1731	8413	859
Genetic Information Processing	Folding, Sorting and Degradation	Protein processing in endoplasmic reticulum	239	121	158	261	62	35	148	118	535	205	371	32	170	104	22	198	118	93	764	671	375	566	140	196	1045	991	420	170	221	226	108
Organismal Systems	Excretory System	Proximal tubule bicarbonate reclamation	3695	2479	1664	52	553	165	1663	199	1096	333	2253	4084	753	279	218	952	266	118	351	293	252	486	40	71	1574	121	448	100	272	2250	76
Metabolism	Nucleotide Metabolism	Purine metabolism	122119	83206	59522	14242	21205	7938	59633	9423	47693	18202	82853	128755	26644	16262	9609	32097	15823	7685	26619	25207	14810	27430	5729	11237	73149	40675	26892	10655	13171	77077	5963
Metabolism	Nucleotide Metabolism	Pyrimidine metabolism	81201	54515	39308	11033	14646	5712	40106	6941	34069	12664	56451	83921	18114	12160	6967	21640	11259	5082	21755	20468	11471	21208	4553	8579	53054	36475	20015	8365	9874	52448	4607
Metabolism	Carbohydrate Metabolism	Pyruvate metabolism	34661	25180	17053	5298	8737	3023	15202	3200	13867	8347	22127	34257	8564	7059	4334	11960	6676	3453	10277	8308	5975	8868	2416	4482	21242	12678	9567	4231	4283	30699	2357
Organismal Systems	Immune System	RIG-I-like receptor signaling pathway	1427	878	747	168	13	91	904	110	597	146	1210	1694	270	92	10	182	138	15	13	83	19	182	14	51	898	58	258	127	135	6	63
Genetic Information Processing	Folding, Sorting and Degradation	RNA degradation	19571	13442	9769	2837	3549	1495	9795	1793	8247	3343	13744	20382	4374	2969	1667	5211	2887	1424	5702	5224	2936	5466	1103	2127	12685	9073	4946	2155	2327	12673	1253
Genetic Information Processing	Transcription	RNA polymerase	8052	5343	3763	1091	1581	583	3923	682	3346	1312	5504	8305	1763	1337	791	2215	1163	412	1906	1978	1113	2081	441	863	5115	3064	1948	822	943	5560	454
Genetic Information Processing	Translation	RNA transport	253	635	442	148	272	158	28	178	356	385	118	53	188	480	250	279	269	402	999	249	538	170	258	276	904	1855	300	196	150	438	145
Cellular Processes	Cell Motility	Regulation of actin cytoskeleton	0	0	0	0	0	0	0	0	0	0	0	0	0	0	0	0	0	0	0	0	0	0	0	0	0	0	0	0	0	0	0
Human Diseases	Cancers	Renal cell carcinoma	1944	1289	927	187	288	130	972	153	738	287	1347	2062	408	180	117	502	260	100	196	92	152	198	32	67	1017	237	414	176	198	1105	101
Organismal Systems	Endocrine System	Renin-angiotensin system	0	0	0	2	0	0	0	0	2	0	0	0	0	0	0	2	0	0	0	0	0	0	0	2	0	0	0	0	2	0	0
Unclassified	Unclassified Genetic Information Processing	Replication, recombination and repair proteins	29080	22491	16626	3405	4671	2014	15025	2375	12099	4957	20460	31235	6467	4192	2163	7172	4109	4004	7774	10362	4057	10790	1782	3074	18776	11646	6341	2505	3270	17794	1460
Unclassified	Unclassified Genetic Information Processing	Restriction enzyme	5922	3679	2811	936	919	428	2976	633	2684	1093	4240	5865	1469	864	437	1549	940	311	1801	1692	913	1779	407	745	4802	2877	1816	775	907	3660	417
Metabolism	Metabolism of Cofactors and Vitamins	Retinol metabolism	601	563	297	368	389	186	146	128	268	725	341	417	309	282	190	456	357	172	164	487	92	390	99	293	394	180	478	256	169	1188	135
Human Diseases	Immune System Diseases	Rheumatoid arthritis	0	0	0	0	0	0	0	0	0	0	0	0	0	0	0	0	0	0	0	0	0	0	0	0	0	0	0	0	0	0	0
Metabolism	Metabolism of Cofactors and Vitamins	Riboflavin metabolism	15210	10505	7676	1555	2297	1062	7484	1246	5999	2419	10515	16144	3329	1661	954	3840	2061	1128	3483	3013	1853	3444	662	929	9142	5486	3325	1424	1652	9073	790
Genetic Information Processing	Translation	Ribosome	107585	70646	50207	15181	20559	7553	52379	9429	45620	16889	73952	110019	23940	16761	9844	29307	15175	5613	29688	28296	16631	29000	6229	11797	71320	48839	27317	11344	13261	73283	6325
Genetic Information Processing	Translation	Ribosome Biogenesis	56874	39754	28474	7995	11043	4238	27736	5451	23640	8885	39064	58141	13018	9062	5282	15652	7997	4869	14970	15503	8314	16099	3271	6203	36868	23931	14745	6236	7027	39276	3799
Genetic Information Processing	Translation	Ribosome biogenesis in eukaryotes	3832	2610	1809	367	689	206	1802	284	1323	481	2464	4115	808	451	296	984	414	199	648	616	387	687	148	334	2024	980	724	233	353	2490	169
Organismal Systems	Digestive System	Salivary secretion	0	0	0	0	0	0	0	0	0	0	0	0	0	0	0	0	0	0	0	0	0	0	0	0	0	0	0	0	0	0	0
Metabolism	Lipid Metabolism	Secondary bile acid biosynthesis	13	90	75	112	53	6	31	1	24	13	17	5	15	27	6	60	24	75	31	55	48	2	40	183	60	45	52	11	16	10	8
Environmental Information Processing	Membrane Transport	Secretion system	41178	37112	27007	5684	8455	3575	19687	4013	17682	7061	27596	42287	10373	6615	3915	12566	6295	10078	11228	9444	6860	10283	2582	4815	27032	14318	10464	4730	4933	29590	2851
Metabolism	Metabolism of Other Amino Acids	Selenocompound metabolism	22992	15796	11422	2213	3344	1606	11778	1612	8850	3564	16051	25347	4984	2708	1541	5572	2682	1304	4045	3490	2216	4219	1022	1986	13199	6553	4281	1710	2287	11804	927
Metabolism	Metabolism of Terpenoids and Polyketides	Sesquiterpenoid biosynthesis	0	0	0	0	0	0	0	0	1	0	0	0	0	0	0	0	0	0	0	0	0	0	0	0	0	0	0	0	0	0	0
Human Diseases	Infectious Diseases	Shigellosis	0	2	4	0	0	0	0	0	0	0	0	0	2	0	0	0	0	4	0	0	0	0	0	0	0	0	0	0	0	0	0
Unclassified	Unclassified Cellular Processes and Signaling	Signal transduction mechanisms	15211	11705	8447	2717	3199	1506	7341	1395	6908	3259	10610	15011	3841	2597	1450	4899	2750	2379	3691	3536	1965	3683	846	2379	10793	4851	4507	2162	2241	10639	988
Human Diseases	Cancers	Small cell lung cancer	0	0	0	4	0	0	0	0	11	0	0	0	0	3	4	4	3	0	0	1	0	4	0	4	7	0	6	4	2	0	0
Metabolism	Lipid Metabolism	Sphingolipid metabolism	794	412	303	1066	635	124	368	133	485	262	674	449	261	463	215	519	380	43	1491	1744	831	1162	395	1210	914	790	861	411	187	1422	184
Genetic Information Processing	Transcription	Spliceosome	0	0	0	0	0	0	0	0	0	0	0	0	0	0	0	0	0	0	0	0	0	0	0	0	0	0	0	0	0	0	0
Unclassified	Unclassified Cellular Processes and Signaling	Sporulation	366	112	206	1492	563	319	274	102	617	337	648	121	250	499	74	4034	840	16	1017	883	726	539	643	2621	1430	838	929	470	341	488	298
Human Diseases	Infectious Diseases	Staphylococcus aureus infection	231	131	24	65	213	6	145	56	292	2832	165	37	113	436	245	382	1918	5	242	24	238	3	49	141	448	424	164	38	153	315	18
Metabolism	Carbohydrate Metabolism	Starch and sucrose metabolism	32550	22609	16236	6323	6811	2552	16658	2233	12544	5190	23139	34650	7180	6250	3263	9721	5004	2116	7146	8784	3920	8169	2278	6313	18442	7798	7667	3485	3352	20268	1579
Metabolism	Lipid Metabolism	Steroid biosynthesis	0	5	36	19	3	37	5	1	24	150	30	8	44	5	6	40	12	1	0	2	0	22	4	17	19	18	41	27	35	0	4
Metabolism	Lipid Metabolism	Steroid hormone biosynthesis	479	318	68	21	263	37	19	1	39	151	76	368	151	75	109	272	60	6	75	4	57	28	15	26	27	28	129	34	39	1092	3
Metabolism	Biosynthesis of Other Secondary Metabolites	Stilbenoid, diarylheptanoid and gingerol biosynthesis	46	43	8	44	69	4	45	9	140	392	150	20	121	129	78	181	37	3	59	226	17	260	40	64	116	59	130	13	109	221	15
Metabolism	Biosynthesis of Other Secondary Metabolites	Streptomycin biosynthesis	16384	10915	7500	2077	3269	1002	7522	966	5396	2201	10522	17244	3479	2102	1346	4492	2004	677	3818	3281	1923	3586	761	1613	7997	4682	3434	1364	1440	12364	619
Metabolism	Xenobiotics Biodegradation and Metabolism	Styrene degradation	2419	1632	901	56	616	101	832	183	646	285	1228	2414	594	372	275	832	228	96	266	479	147	591	50	92	1073	230	469	106	226	2535	101
Metabolism	Energy Metabolism	Sulfur metabolism	16532	11696	8264	1535	2708	1078	8012	1242	5796	2694	10978	18164	3535	1834	1121	4440	2122	1126	2428	2395	1590	2847	730	1363	8653	1507	3060	1172	1426	9991	779
Genetic Information Processing	Folding, Sorting and Degradation	Sulfur relay system	19376	14184	9602	962	3467	1134	8871	1439	6819	2711	12090	20901	4222	2116	1469	5376	2139	1676	2888	2127	1779	2974	687	952	9903	3878	3245	1001	1739	13434	841
Metabolism	Lipid Metabolism	Synthesis and degradation of ketone bodies	2517	1757	638	140	1456	295	120	186	387	803	463	1867	713	734	652	1520	520	111	900	255	554	342	91	143	387	836	750	316	257	5768	167
Human Diseases	Immune System Diseases	Systemic lupus erythematosus	0	0	0	0	1	0	0	0	0	0	0	0	0	0	0	0	0	0	0	0	0	0	1	0	0	0	0	0	0	0	0
Environmental Information Processing	Signal Transduction	TGF-beta signaling pathway	0	0	0	0	0	0	0	0	0	0	0	0	0	0	0	0	0	0	0	0	0	0	0	0	0	0	0	0	0	0	0
Metabolism	Metabolism of Other Amino Acids	Taurine and hypotaurine metabolism	5353	3735	2683	483	812	317	2707	402	2206	1203	3754	5826	1249	698	375	1408	774	382	1444	1496	856	1553	274	561	3362	2017	1073	343	649	2846	218
Metabolism	Metabolism of Terpenoids and Polyketides	Terpenoid backbone biosynthesis	29083	19147	13283	3680	5829	2008	13666	2360	11600	4947	19401	29766	6528	4490	2744	8146	4034	1374	7622	7469	4226	7858	1458	2772	17834	11233	7085	2879	3432	21436	1571
Metabolism	Metabolism of Terpenoids and Polyketides	Tetracycline biosynthesis	329	750	548	237	349	301	30	278	615	802	179	75	251	649	315	486	538	466	559	500	321	488	309	359	1372	698	452	345	219	703	222
Metabolism	Metabolism of Cofactors and Vitamins	Thiamine metabolism	19497	13091	9131	2958	4185	1432	9328	1642	8631	3251	13360	19466	4538	3058	1846	5930	2921	1339	5023	4858	2722	5064	1166	2573	12981	8154	5255	2175	2625	14925	1145
Cellular Processes	Cell Communication	Tight junction	0	0	0	0	0	0	0	0	0	0	0	0	0	0	0	0	0	0	0	0	0	0	0	0	0	0	0	0	0	0	0
Metabolism	Xenobiotics Biodegradation and Metabolism	Toluene degradation	6515	4833	3526	1234	1287	519	3115	651	2674	1334	4515	6610	1577	900	555	1918	1089	791	1249	1304	612	1434	288	629	4042	2494	1980	905	724	4793	532
Human Diseases	Infectious Diseases	Toxoplasmosis	0	0	0	4	0	0	0	0	11	0	0	0	0	3	4	4	3	0	0	1	0	4	0	4	7	0	6	4	2	0	0
Genetic Information Processing	Transcription	Transcription factors	55768	42796	31472	8859	9772	5454	28902	4674	23191	10468	40177	59484	13738	9756	5005	16294	8639	7225	10049	9311	6011	10493	3089	8160	35241	11977	13373	6607	6666	29636	3161
Genetic Information Processing	Transcription	Transcription machinery	33943	23051	16165	4042	6401	2716	16144	2587	13027	5129	22586	35563	7473	4638	2899	9698	4341	1978	9278	8354	4917	8741	1721	3400	19946	13484	7608	3336	3739	23520	1705
Unclassified	Unclassified Genetic Information Processing	Transcription related proteins	13	126	103	17	5	1	29	1	70	84	12	1	44	3	1	43	65	99	8	8	12	3	17	30	122	55	20	3	14	4	3
Genetic Information Processing	Translation	Translation factors	22155	15014	10625	2747	4199	1475	10716	1871	9197	3329	15016	22794	4957	3370	2007	5932	2956	1456	6927	6049	3749	6181	1313	2225	14325	11655	5327	2111	2666	15346	1220
Unclassified	Unclassified Genetic Information Processing	Translation proteins	34125	24029	17148	4509	6526	2527	16602	3359	14583	5425	23253	34916	7979	5561	3111	9379	4685	3110	10319	10215	5654	10366	2229	3951	23433	16115	8791	3566	4378	23209	2271
Environmental Information Processing	Membrane Transport	Transporters	239252	166310	118134	50200	55175	21423	116457	21066	106829	48137	168984	235055	59600	49835	27199	75864	43284	21733	47793	55761	29437	58360	15828	40273	163328	62642	73339	34340	33221	177549	15649
Metabolism	Biosynthesis of Other Secondary Metabolites	Tropane, piperidine and pyridine alkaloid biosynthesis	4143	3005	2258	759	697	371	2053	402	1979	867	3006	4168	1061	473	254	1152	640	539	1473	1286	1054	1309	253	519	3200	805	1286	595	630	2533	291
Metabolism	Amino Acid Metabolism	Tryptophan metabolism	14605	10707	6410	1310	4376	1295	4926	1187	4366	3777	7522	14051	3833	2254	1864	5861	2323	1331	2479	1411	1535	2112	394	882	5910	2676	3717	1474	1599	17135	888
Human Diseases	Infectious Diseases	Tuberculosis	9325	6057	4361	1001	1434	564	4691	705	3726	1231	6501	9954	1958	1165	667	2255	1095	349	1775	1530	1077	1764	354	743	5619	2205	1962	768	999	5073	426
Environmental Information Processing	Signal Transduction	Two-component system	50034	41802	30370	7517	9709	5054	24162	4195	19747	11551	33887	52339	12529	7633	4370	17080	9298	9371	13619	9149	8138	10834	2488	6236	30229	9740	12426	6245	5708	33677	3017
Human Diseases	Metabolic Diseases	Type I diabetes mellitus	3928	2620	1870	485	688	232	1902	285	1473	562	2658	4131	839	486	299	1003	475	204	766	867	476	963	149	341	2243	1026	880	340	407	2545	183
Human Diseases	Metabolic Diseases	Type II diabetes mellitus	2022	1422	1052	278	381	135	984	136	853	309	1383	2074	460	310	178	547	277	181	415	541	269	552	116	231	1330	349	478	199	249	1345	83
Metabolism	Amino Acid Metabolism	Tyrosine metabolism	18014	13251	9262	2443	3637	1553	8425	1380	6372	3590	11824	19034	4200	2678	1617	5205	2706	1766	4827	5734	2585	6100	909	1960	9747	5040	4108	1837	1871	13737	927
Metabolism	Metabolism of Cofactors and Vitamins	Ubiquinone and other terpenoid-quinone biosynthesis	20513	14753	10742	2166	3028	1408	10189	1584	7527	3016	14082	22295	4343	1924	1185	5225	2727	1789	2940	3494	1512	4076	604	1186	10852	4406	4103	1787	1827	11559	1037
Genetic Information Processing	Folding, Sorting and Degradation	Ubiquitin system	3617	2469	1659	113	576	135	1637	219	991	414	2167	4080	711	282	223	942	331	111	293	113	134	264	56	153	1431	693	424	56	205	2244	106
Environmental Information Processing	Signal Transduction	VEGF signaling pathway	0	0	0	0	0	0	0	0	0	0	0	0	0	0	0	0	0	0	0	0	0	0	0	0	0	0	0	0	0	0	0
Metabolism	Amino Acid Metabolism	Valine, leucine and isoleucine biosynthesis	34912	24066	17335	5175	6241	2491	17016	2886	13084	5905	23693	37229	7556	4439	2535	9519	5173	2303	6097	5011	4005	5681	1839	4125	19822	6645	8139	3425	3337	22313	2051
Metabolism	Amino Acid Metabolism	Valine, leucine and isoleucine degradation	17582	12360	7370	2499	5972	1858	5548	1539	5413	5341	8944	16037	4837	3218	2576	7814	3278	1340	4679	2266	2626	2971	688	1628	7533	5334	5555	2453	2212	23181	1288
Metabolism	Glycan Biosynthesis and Metabolism	Various types of N-glycan biosynthesis	0	0	0	1	0	0	0	0	95	0	0	0	0	0	0	2	0	0	3	0	1	0	18	0	166	39	0	1	0	5	0
Organismal Systems	Circulatory System	Vascular smooth muscle contraction	0	0	0	0	0	0	0	0	0	0	0	0	0	0	0	0	0	0	0	0	0	0	0	0	0	0	0	0	0	0	0
Organismal Systems	Excretory System	Vasopressin-regulated water reabsorption	0	0	0	0	0	0	0	0	0	0	0	0	0	0	0	0	0	0	0	0	0	1	0	2	0	0	0	0	0	0	0
Human Diseases	Infectious Diseases	Vibrio cholerae infection	0	0	0	0	0	0	0	0	0	0	0	0	0	0	0	0	0	0	0	0	0	0	0	0	0	0	0	0	0	0	0
Human Diseases	Infectious Diseases	Vibrio cholerae pathogenic cycle	3289	2729	2045	320	457	273	1765	187	1174	419	2315	3758	706	475	247	773	353	514	679	990	266	1039	176	293	1758	1574	494	246	266	1654	99
Human Diseases	Cardiovascular Diseases	Viral myocarditis	0	0	0	4	0	0	0	0	11	0	0	0	0	3	4	4	3	0	0	1	0	4	0	4	7	0	6	4	2	0	0
Metabolism	Metabolism of Cofactors and Vitamins	Vitamin B6 metabolism	9817	6934	5026	1518	1747	667	4869	858	3803	1447	6762	10346	2150	1264	722	2689	1391	826	2400	2053	1224	2064	480	1120	5766	4262	2403	1002	997	6289	624
Environmental Information Processing	Signal Transduction	Wnt signaling pathway	0	0	0	0	0	0	0	0	0	0	0	0	0	0	0	0	0	0	0	0	0	0	0	0	0	0	0	0	0	0	0
Metabolism	Xenobiotics Biodegradation and Metabolism	Xylene degradation	67	301	202	187	168	14	58	12	140	259	146	34	114	268	139	136	120	181	506	105	215	24	131	331	137	1315	125	26	70	243	20
Metabolism	Metabolism of Terpenoids and Polyketides	Zeatin biosynthesis	2022	1333	946	275	390	138	981	174	853	308	1382	2074	448	311	186	547	277	105	810	734	359	694	137	226	1349	1579	503	204	249	1441	116
Metabolism	Lipid Metabolism	alpha-Linolenic acid metabolism	479	606	338	39	279	73	25	78	96	242	86	374	179	92	108	317	132	239	89	16	64	30	23	40	116	44	178	70	49	1089	74
Metabolism	Metabolism of Other Amino Acids	beta-Alanine metabolism	10254	7773	4508	754	3450	771	3126	813	3235	2982	4962	9536	2886	1369	1339	4411	1542	1168	2869	1732	1696	1991	450	800	4212	3609	2765	861	1305	13675	620
Metabolism	Biosynthesis of Other Secondary Metabolites	beta-Lactam resistance	56	102	82	42	26	39	7	60	82	397	44	9	67	24	6	99	246	79	76	228	48	226	30	76	216	48	113	53	61	150	43
Genetic Information Processing	Translation	mRNA surveillance pathway	0	0	0	0	0	0	0	0	2	0	0	0	0	0	0	0	0	0	0	0	0	0	0	0	0	0	0	0	0	0	0
Environmental Information Processing	Signal Transduction	mTOR signaling pathway	0	0	0	0	0	0	0	0	0	0	0	0	0	0	0	0	0	0	0	0	0	0	0	0	0	0	0	0	0	0	0
Cellular Processes	Cell Growth and Death	p53 signaling pathway	0	0	0	4	0	0	0	0	11	0	0	0	0	3	5	4	3	0	0	1	0	4	0	4	8	0	6	4	2	0	0
